# Supplementary material for: Understanding the Ovarian Interrelationship with Low Antral Follicle Counts (AFC) in the In Vivo Bos indicus Cow Model: Unilateral and Bilateral Main AFC as Possible Biomarkers of Ovarian Response to Hormonal Synchronisation
Source: Biology (Basel). 2022 Mar 29;11(4):523. doi: 10.3390/biology11040523 (PMC9029639; doi:10.3390/biology11040523)
Supplement: Supplementary file 1 [file biology-11-00523-s001.zip]

Archive with 1 entries (1 files):
- biology-1562039-supplementary.pdf
